# Supplementary material for: Multiple Degrees of Freedom in the Fish Skull and Their Relation to Hydraulic Transport of Prey in Channel Catfish
Source: Integr Org Biol. 2020 Nov 10;2(1):obaa031. doi: 10.1093/iob/obaa031 (PMC7671092; doi:10.1093/iob/obaa031)
Supplement: obaa031_Supplementary_Data [file obaa031_supplementary_data.zip]

Archive with 5 entries (5 files):
- Movie S1 In vivo vs model side by side.mov
- Movie S2 In vivo vs model superimposed lateral.mov
- Movie S3 In vivo vs model superimposed medial.mov
- Movie S4 Principal DoFs.mov
- Supplement.pdf
